# Supplementary material for: Interaction between endogenous microRNAs and virus-derived small RNAs controls viral replication in insect vectors
Source: PLoS Pathog. 2022 Jul 7;18(7):e1010709. doi: 10.1371/journal.ppat.1010709 (PMC9295959; doi:10.1371/journal.ppat.1010709)
Supplement: S1 Table — (XLSX) [file ppat.1010709.s006.xlsx]

## Sheet: Sheet1
S1 Table. Predicted transcription factors and their binding sites in the promoter region of miR-263a
TF	Source	Start	Stop	Strand	Score	P-value	Matched Sequence
YY1	hTFtarget	1598	1613	-	6.86842	8.57e-05	TCACCGTCACAGCCAC
YY1	hTFtarget	860	871	-	11.5789	6.32e-05	GAAGATGGAATT
SP4	database	1780	1803	-	11.8586	9.53e-06	GGTGCTAGAGCGGGGGGGCACCGA
SP4	database	1733	1743	+	13.3061	1.54e-05	TCCCCTCCCCA
SP4	hTFtarget	1733	1741	+	12.6842	2.1e-05	TCCCCTCCC
SP3	database	1728	1747	-	10.4771	6.88e-05	AGAGTGGGGAGGGGATACAA
SP1:SP3	database	1785	1795	+	11.8265	4.72e-05	GCCCCCCCGCT
SOX2	hTFtarget	1336	1350	-	14.2239	1.21e-06	ATACAATGGAAAATA
SOX2	hTFtarget	1461	1476	-	13.169	1.41e-05	ACTTTCTTATTTAAAT
SOX2	hTFtarget	1530	1541	-	13.1212	1.48e-05	TCGCATTGTTCC
SOX2	hTFtarget	1459	1478	-	12.8169	1.7e-05	GCACTTTCTTATTTAAATCG
SOX2	hTFtarget	1531	1545	+	12.791	1.22e-05	GAACAATGCGACTTT
SOX2	hTFtarget	3160	3175	+	12.7237	2.05e-05	TTTGAATTTGAAAAAT
SOX2	hTFtarget	1461	1476	-	12.7042	1.88e-05	ACTTTCTTATTTAAAT
SOX2	hTFtarget	3846	3852	+	12.6316	6.51e-05	CCATTCA
SOX2	hTFtarget	3587	3593	-	12.6316	6.51e-05	CCATTCA
SOX2	hTFtarget	3846	3852	+	12.5	6.51e-05	CCATTCA
SOX2	hTFtarget	3587	3593	-	12.5	6.51e-05	CCATTCA
SOX2	hTFtarget	1530	1541	+	12.2571	4.44e-05	GGAACAATGCGA
SOX2	hTFtarget	1530	1540	-	12.1831	3.51e-05	CGCATTGTTCC
SOX2	hTFtarget	1529	1541	+	11.9242	5.3e-05	TGGAACAATGCGA
SOX2	hTFtarget	1529	1540	+	11.8939	5.17e-05	TGGAACAATGCG
SOX2	hTFtarget	1461	1476	+	11.8451	2.94e-05	ATTTAAATAAGAAAGT
SOX2	database	1338	1353	+	11.8163	5.46e-05	TTTTCCATTGTATTTA
SOX2	hTFtarget	1462	1473	-	11.6761	4.48e-05	TTCTTATTTAAA
SOX2	hTFtarget	1529	1540	+	11.6667	6.71e-05	TGGAACAATGCG
SOX2	database	2200	2215	+	11.5522	4.17e-05	ATTTCGAAAACAATAC
SOX2	hTFtarget	1531	1539	-	11.5429	8.47e-05	GCATTGTTC
SOX2	database	2200	2215	+	11.5248	4.27e-05	ATTTCGAAAACAATAC
SOX2	database	67	82	+	11.4592	6.81e-05	AAAATCATTGTGTTTT
SOX2	hTFtarget	1529	1540	+	11.3788	7.74e-05	TGGAACAATGCG
SOX2	database	1461	1476	+	11.2239	5.17e-05	ATTTAAATAAGAAAGT
SOX2	hTFtarget	1531	1539	-	11.2083	9.09e-05	GCATTGTTC
SOX2	hTFtarget	2200	2215	+	10.9701	7.45e-05	ATTTCGAAAACAATAC
SOX2	hTFtarget	1462	1477	+	10.8421	6.93e-05	TTTAAATAAGAAAGTG
SOX2	hTFtarget	3448	3459	+	10.7612	9.22e-05	CCTTTCTCCTGA
SOX2	hTFtarget	3160	3171	-	10.6338	8.19e-05	TTCAAATTCAAA
SOX2	hTFtarget	3159	3174	-	10.2676	7.73e-05	TTTTTCAAATTCAAAC
SOX2	hTFtarget	2968	2983	-	9.97183	8.06e-05	TTATGAATAATAATAA
SOX2	hTFtarget	3159	3174	+	9.8169	8.72e-05	GTTTGAATTTGAAAAA
SOX2	hTFtarget	3120	3135	-	6.53947	9.3e-05	GTGGGAATCATAGTAG
SOX14	database	3266	3278	+	17.2347	1.12e-06	ACAATAACAGTGA
SOX14	database	3241	3253	+	8.05102	7.99e-05	ACAATTTCACTGT
SOX11	database	942	956	-	-3.13265	6.55e-05	AGCAAATTCATTTTT
SOX11	database	2142	2156	-	-1.0102	3.28e-05	AACAAATTCAATATT
SOX11	database	2749	2763	+	-1.10204	3.48e-05	AACAATTCAATTATC
SOX11	database	2208	2222	-	-1.88776	5.11e-05	AATAATAGTATTGTT
SOX11	database	2576	2590	+	-3.59184	7.49e-05	AACAATTGAATTTAT
SOX11	database	2749	2763	-	-3.61224	7.52e-05	GATAATTGAATTGTT
SOX11	database	3957	3971	-	-4.20408	8.24e-05	AATAATTTTAGTATC
SOX11	database	2208	2222	+	-4.7449	9.78e-05	AACAATACTATTATT
GATA4	hTFtarget	440	448	+	13.3485	2.47e-05	CTGATAAGA
GATA4	hTFtarget	666	674	+	13.0789	2.03e-05	AGGAATGCC
GATA4	hTFtarget	440	448	+	13.0606	2.47e-05	CTGATAAGA
GATA4	hTFtarget	440	451	+	12.9394	3.16e-05	CTGATAAGACCA
GATA4	hTFtarget	439	452	-	12.9091	2.15e-05	GTGGTCTTATCAGA
GATA4	hTFtarget	553	562	-	12.8961	1.8e-05	TGAGTAAACA
GATA4	hTFtarget	407	416	+	12.8571	2e-05	AATATAAACA
GATA4	hTFtarget	2392	2401	-	12.8312	2.33e-05	TAAATAAACA
GATA4	hTFtarget	440	448	+	12.8286	3.89e-05	CTGATAAGA
GATA4	hTFtarget	440	451	+	12.6515	3.17e-05	CTGATAAGACCA
GATA4	hTFtarget	440	451	+	12.5606	3.42e-05	CTGATAAGACCA
GATA4	hTFtarget	440	454	-	12.5455	3.35e-05	TCGTGGTCTTATCAG
GATA4	hTFtarget	441	451	+	12.5	4.75e-05	TGATAAGACCA
GATA4	hTFtarget	665	673	-	12.4474	5.53e-05	GCATTCCTT
GATA4	hTFtarget	440	448	-	12.303	5.15e-05	TCTTATCAG
GATA4	hTFtarget	439	450	+	12.2857	3.99e-05	TCTGATAAGACC
GATA4	hTFtarget	440	448	+	12.1515	5.96e-05	CTGATAAGA
GATA4	hTFtarget	440	452	-	12.0909	5.74e-05	GTGGTCTTATCAG
GATA4	hTFtarget	440	448	+	11.9714	2.28e-05	CTGATAAGA
GATA4	hTFtarget	665	673	-	11.8714	6.83e-05	GCATTCCTT
GATA4	hTFtarget	2163	2172	+	11.7662	6.86e-05	AATGCAAATA
GATA4	hTFtarget	2598	2607	+	11.7662	6.86e-05	AATGCAAATA
GATA4	hTFtarget	2679	2688	+	11.7662	6.86e-05	AATGCAAATA
GATA4	hTFtarget	2126	2135	-	11.7662	6.86e-05	AAAATAAATA
GATA4	hTFtarget	439	450	+	11.6818	7.5e-05	TCTGATAAGACC
GATA4	hTFtarget	435	448	+	11.6364	7.57e-05	GGAATCTGATAAGA
GATA4	hTFtarget	2764	2773	-	11.5974	7.79e-05	TGAGTAAATA
GATA4	hTFtarget	1236	1242	-	11.5658	7.93e-05	CTGATAA
GATA4	hTFtarget	440	446	+	11.5658	7.93e-05	CTGATAA
GATA4	hTFtarget	1734	1742	-	11.5526	5.01e-05	GGGGAGGGG
GATA4	hTFtarget	2114	2123	-	11.5325	8.53e-05	TAAATAAATA
GATA4	hTFtarget	2118	2127	-	11.5325	8.53e-05	TAAATAAATA
GATA4	hTFtarget	2122	2131	-	11.5325	8.53e-05	TAAATAAATA
GATA4	hTFtarget	483	492	+	11.4805	8.83e-05	TAGGTAAATA
GATA4	hTFtarget	3741	3749	+	11.4737	9.85e-05	TGGAATTTT
GATA4	hTFtarget	439	452	+	11.4242	8.31e-05	TCTGATAAGACCAC
GATA4	hTFtarget	440	448	+	11.2273	5.15e-05	CTGATAAGA
E2F4	hTFtarget	2133	2139	-	11.8571	9.66e-05	TTTCAAA
E2F4	hTFtarget	3136	3142	-	11.8571	9.66e-05	TTTCAAA
E2F4	hTFtarget	3166	3172	-	11.8571	9.66e-05	TTTCAAA
E2F4	hTFtarget	1731	1742	+	11.5658	2.88e-05	TATCCCCTCCCC
E2F4	hTFtarget	1171	1177	+	11.4026	9.66e-05	ATTCAAA
E2F4	hTFtarget	1299	1305	+	11.4026	9.66e-05	ATTCAAA
E2F4	hTFtarget	2918	2924	+	11.4026	9.66e-05	ATTCAAA
E2F4	hTFtarget	2983	2989	+	11.4026	9.66e-05	ATTCAAA
E2F4	hTFtarget	3160	3166	-	11.4026	9.66e-05	ATTCAAA
E2F4	hTFtarget	3472	3483	-	10.7895	9.48e-05	AGCCAATAATAA
E2F4	hTFtarget	1732	1742	+	10.0526	6.61e-05	ATCCCCTCCCC
E2F4	hTFtarget	1788	1796	-	9.89474	9.63e-05	GAGCGGGGG
E2F4	hTFtarget	1732	1743	-	9.5	6.88e-05	TGGGGAGGGGAT
