# Supplementary material for: Interaction between endogenous microRNAs and virus-derived small RNAs controls viral replication in insect vectors
Source: PLoS Pathog. 2022 Jul 7;18(7):e1010709. doi: 10.1371/journal.ppat.1010709 (PMC9295959; doi:10.1371/journal.ppat.1010709)
Supplement: S2 Table — (XLSX) [file ppat.1010709.s007.xlsx]

## Sheet: Table S2
S2 Table. Information on the 25 RSV candidate vsRNAs and their potential binding sites in primary miR-263a and its 2 kb upstream sequences
							RNAhybrid		miRanda		Reads			Reads
vsRNA	RNA segment	start	end	strand	len (nt)	sequence (5’-3’)	energy(kcal/mol)	target position	energy(kcal/mol)	target position	nonviruliferous1	nonviruliferous2	nonviruliferous3	viruliferous1	viruliferous2	viruliferous3	average
8778	RNA3	1263	1243	-	21	TTTTGGGCTTTGTGTGTGATG	-24.7	390	-19.6	387	0	0	0	32	24	20	25.3333
7858	RNA4	85	65	-	21	TTCTACTGTCCTTTGTACGTC	-25.1	846	-19.6	851	0	0	0	32	24	20	25.3333
4170	RNA4	86	65	-	22	CTTCTACTGTCCTTTGTACGTC	-25.2	846	-18.47	851	0	0	0	32	24	20	25.3333
4630	RNA3	1264	1243	-	23	GTTTTGGGCTTTGTGTGTGATGA	-27.6	390	-22.5	386	0	0	0	11	24	18	17.6667
324	RNA1	8395	8376	-	20	AACTGTGCTCTGTGACTCTG	-25.4	848	-20.29	849	0	0	0	14	23	15	17.3333
2582	RNA2	2157	2179	-	23	ATGTGCTTATCAGTGCCTCTGTA	-27.9	846	-20.65	847	0	0	5	16	9	16	13.6667
5825	RNA1	2662	2683	-	22	TCCTGTTGTACTGACTCCTATC	-29.2	376	-25.01	376	0	0	0	5	21	14	13.3333
1524	RNA2	1557	1537	-	21	AGGATGTGTTGGTCTCTAGCT	-25.6	1881	-18.26	1881	0	0	0	8	27	0	11.6667
3397	RNA3	82	103	+	22	CATCGTCTGTGGGTTCTGTGGA	-25.9	1223	-21.1	1227	0	0	0	8	27	0	11.6667
4629	RNA3	1264	1243	-	23	GTTTTGGGCTTTGTGTGTGATG	-27.6	390	-22.5	387	0	0	0	11	15	7	11
1212	RNA3	1773	1751	-	23	AGAAGAAGGAGCGTGGTCTGACA	-22.4	1778	-18.7	1777	0	0	0	11	15	7	11
2582	RNA2	2179	2157	-	23	ATGTGCTTATCAGTGCCTCTGTA	-27.9	846	-20.65	847	0	0	0	5	7	14	8.66667
1529	RNA2	1557	1535	-	23	AGGATGTGTTGGTCTCTAGCTCT	-28	1887	-23.35	1888	0	0	0	0	13	9	7.33333
328	RNA1	8395	8374	-	23	AACTGTGCTCTGTGACTCTGAT	-25.5	848	-22.37	847	0	0	0	6	15	0	7
2166	RNA3	83	105	+	23	ATCGTCTGTGGGTTCTGTGGAAT	-26.4	1223	-21.79	1225	0	0	0	9	9	0	6
3660	RNA1	1007	1028	-	22	CGCCTGTTATCTATTATCTCCT	-28.9	378	-22.23	377	0	0	0	0	8	8	5.33333
1211	RNA1	6490	6513	+	23	AGAAGAAGAGTTAGGGCAGATGA	-26.5	1778	-21.97	1774	0	0	0	0	4	9	4.33333
1210	RNA1	6490	6512	+	22	AGAAGAAGAGTTAGGGCAGATG	-25.2	1782	-21.39	1776	0	0	0	0	10	0	3.33333
5902	RNA3	84	105	+	23	TCGTCTGTGGGTTCTGTGGAATA	-25.2	1223	-20.88	1224	0	0	0	10	0	0	3.33333
5996	RNA1	5501	5480	-	22	TCTCTCCCAAAGGTGTCGTCGT	-25.3	368	-21.77	366	0	0	0	0	0	9	3
2985	RNA2	29	7	-	23	ATGTGGCTTATATACCCAGGACT	-26.6	1874	-22.13	1872	0	0	0	0	0	9	3
325	RNA1	8395	8375	-	22	AACTGTGCTCTGTGACTCTGA	-25.5	848	-22.37	848	0	0	0	0	6	0	2
3396	RNA3	79	99	+	21	CATCGTCTGTGGGTTCTGTGG	-25.4	1229	-21.1	1228	0	0	0	0	6	0	2
5040	RNA2	3193	3214	+	22	TAGAGAAAGAAGGATGGAGTGG	-28.4	1962	-26.12	1963	0	0	0	0	5	0	1.66667
5997	RNA1	5518	5496	-	23	TCTCTCCCAAAGGTGTCGTCGTA	-26.6	367	-22.7	365	0	0	0	0	0	5	1.66667
